# Supplementary material for: Process to Remove the Size Variants Contained in the Antibody–Chelator Complex PCTA-NCAB001 for Radiolabeling with Copper-64
Source: Pharmaceuticals (Basel). 2023 Sep 22;16(10):1341. doi: 10.3390/ph16101341 (PMC10610008; doi:10.3390/ph16101341)
Supplement: Supplementary file 1 [file pharmaceuticals-16-01341-s001.zip]

Archive with 1 entries (1 files):
- pharmaceuticals-2596993-SI.pdf
